# Supplementary material for: Intestine Bacterial Community Composition of Shrimp Varies Under Low- and High-Salinity Culture Conditions
Source: Front Microbiol. 2020 Nov 16;11:589164. doi: 10.3389/fmicb.2020.589164 (PMC7701045; doi:10.3389/fmicb.2020.589164)
Supplement: Supplementary Table S1 — Sampling sites characteristics. [file Data_Sheet_1.xlsx]

## Sheet: Table S1
Sample ID	Province	City	Date (mm/dd/yyyy)	Latitude (◦N)	Longitude (◦E)	Salinity （‰）
ZH1	Guangdong	Zhuhai	06/26/2017	22.3681	113.22	0.67
ZH2			06/26/2017	22.3681	113.221	1.48
ZH3			06/26/2017	22.3681	113.221	1.4
ZH4			06/26/2017	22.3683	113.221	1.08
ZH5			08/04/2017	22.3681	113.221	1.49
ZH6			08/04/2017	22.3683	113.221	1.75
ZH7			08/04/2017	22.3683	113.221	1.41
ZH8			08/04/2017	22.3681	113.221	0.76
ZH9			08/04/2017	22.3681	113.222	0.74
ZH10			08/09/2017	22.4119	113.646	0.68
ZH11			08/09/2017	22.4122	113.646	1.47
ZH12			08/09/2017	22.4119	113.646	2.81
ZH13			08/09/2017	22.4119	113.647	2.58
ZH14			08/09/2017	22.4125	113.646	1.38
DB1		Maoming	07/19/2017	21.5458	111.383	4.73
DB2			07/19/2017	21.5458	111.384	4.05
DB3			07/19/2017	21.5456	111.383	4.13
DB4			07/19/2017	21.5456	111.384	6.01
DB5			07/19/2017	21.5447	111.38	4.14
DB6			07/20/2017	21.5447	111.38	5.1
DB7			07/20/2017	21.5447	111.379	5.03
DB8			07/20/2017	21.5456	111.38	5.76
DB9			07/20/2017	21.545	111.38	5.13
DB10			07/21/2017	21.545	111.38	5.81
DB11			07/21/2017	21.545	111.379	5.52
DB12			07/21/2017	21.5453	111.38	4.07
DB13			07/22/2017	21.5483	111.382	4.65
DB14			07/22/2017	21.5481	111.382	4.09
DB15			07/22/2017	21.5478	111.382	4.58
DB16			08/12/2017	21.5497	111.381	6.9
DB17			08/12/2017	21.5497	111.381	6.91
DB18			08/12/2017	21.5497	111.38	6.77
DB19			08/12/2017	21.5497	111.381	7.01
DB20			08/12/2017	21.5494	111.381	6.17
DB21			08/12/2017	21.5494	111.381	6.45
DB22			08/13/2017	21.5489	111.381	8.76
DB23			08/13/2017	21.5492	111.381	8.98
DB24			08/13/2017	21.5492	111.38	7.94
DB25			08/13/2017	21.5492	111.381	7.07
DB26			08/13/2017	21.5492	111.381	6.57
DB27			08/13/2017	21.5489	111.381	7.63
DB28			08/13/2017	21.5489	111.38	6.98
QZ1	Guangxi	Qingzhou	09/26/2017	21.9239	108.57	1.05
QZ2			09/26/2017	21.9238	108.572	0.68
QZ3			09/26/2017	21.9238	108.573	0.63
QZ4			09/26/2017	21.9238	108.573	1.26
QZ5			09/26/2017	21.9284	108.568	0.79
QZ6			09/26/2017	21.9283	108.568	0.69
QZ7			09/26/2017	21.9163	108.569	1.21
QZ8			09/26/2017	21.9164	108.568	1.59
QZ9			09/26/2017	21.9172	108.568	1.52
QZ10			09/26/2017	21.9174	108.568	1.19
QH1	Hainan	Qionghai	10/31/2024	19.2021	110.586	5.2
QH2			10/31/2023	19.2021	110.586	4.71
QH3			10/31/2022	19.2021	110.586	5.37
QH4			10/31/2021	19.2022	110.586	4.7
QH5			10/31/2020	19.2021	110.586	4.91
QH6			10/31/2019	19.2022	110.59	4.99
QH7			10/31/2018	19.3068	110.542	2.2
QH8			10/31/2017	19.3068	110.544	2.32
ZP1	Fujian	Zhangpu	10/18/2017	24.0604	117.869	5.72
ZP2			10/18/2017	24.0605	117.869	9.98
ZP3			10/18/2017	24.0613	117.87	4.74
ZP4			10/18/2017	24.0325	117.824	8.18
ZP5			10/18/2017	24.0321	117.825	5.79
ZP6			10/18/2017	24.0319	117.824	9.92
ZP7			10/18/2017	24.0325	117.824	10
ZP8			10/18/2017	24.0326	117.824	9.27
ZP9			10/18/2017	24.0701	117.866	3.99

## Sheet: Table S2
	Sequence number	Sequence number per sample (Sequences were retained)	OTU number
All samples (n = 207)	9932526	29,499 (29,499 x 207 = 6,106,293)	5957
LS (0< salinity ≤5‰) (n = 120)	/	/	4630
HS (5< salinity <10‰) (n = 87)	/	/	5636

## Sheet: Table S3
	LS (0< salinity ≤5‰)		HS (5< salinity <10‰)		P-value
	mean	sd	mean	sd
Shannon	3.3367	1.2918	3.1939	1.1037	0.394
Simpson	0.1853	0.2017	0.1583	0.1343	0.249
Ace	1075.4	383.3	1114	376	0.47
Chao1	982.18	387.03	969.72	382.32	0.818
Coverage	0.9918	0.0033	0.9916	0.003	0.726

## Sheet: Table S4
LS (0< salinity ≤5‰)					HS (5< salinity <10‰)
Phylum	Genus	OTU ID	mean	sd	Phylum	Genus	OTU ID	mean	sd
Proteobacteria	Photobacterium	OTU821	0.1186	0.2129	Proteobacteria	Photobacterium	OTU821	0.1195	0.1811
Proteobacteria	Vibrio	OTU4739	0.0816	0.1504	Proteobacteria	Vibrio	OTU5086	0.1096	0.1487
Tenericutes	Candidatus Bacilloplasma	OTU725	0.0696	0.1605	Proteobacteria	Vibrio	OTU4739	0.103	0.1135
Proteobacteria	Vibrio	OTU5086	0.0619	0.1482	Tenericutes	Candidatus Bacilloplasma	OTU725	0.074	0.1115
Proteobacteria	Shewanella	OTU4428	0.0281	0.0558	Bacteroidetes	Spongiimonas	OTU5851	0.0376	0.0744
Bacteroidetes	Spongiimonas	OTU5851	0.0176	0.0506	Proteobacteria	Vibrio	OTU5173	0.032	0.046
Proteobacteria	unclassified	OTU1933	0.0132	0.0296	Fusobacteria	unclassified	OTU5515	0.0271	0.0572
Proteobacteria	unclassified	OTU2727	0.0125	0.0215	Firmicutes	unclassified	OTU518	0.0226	0.0307
Cyanobacteria	Synechococcus	OTU516	0.0104	0.0193	Proteobacteria	Vibrio	OTU69	0.0222	0.0396
Proteobacteria	Aeromonas	OTU5959	0.0096	0.0238	Cyanobacteria	Synechococcus	OTU516	0.019	0.0265
Proteobacteria	unclassified	OTU1921	0.0092	0.0229	Proteobacteria	Vibrio	OTU5511	0.0187	0.0578
Chloroflexi	unclassified	OTU2916	0.0091	0.0172	Cyanobacteria	unclassified	OTU1686	0.0169	0.035
Proteobacteria	Rhodobacter	OTU2735	0.009	0.0155	Proteobacteria	Shewanella	OTU4428	0.0124	0.0326
Proteobacteria	Aeromonas	OTU1707	0.0082	0.0233	Cyanobacteria	unclassified	OTU1685	0.0099	0.0206
Cyanobacteria	unclassified	OTU1685	0.0079	0.0167	Cyanobacteria	unclassified	OTU5907	0.009	0.0137
Proteobacteria	Rhodobacter	OTU1810	0.0073	0.0121	Proteobacteria	Vibrio	OTU1341	0.0078	0.0155
Cyanobacteria	unclassified	OTU1686	0.0072	0.0187	Proteobacteria	Shewanella	OTU5112	0.007	0.0132
Proteobacteria	unclassified	OTU2949	0.0069	0.0141	Proteobacteria	unclassified	OTU1933	0.007	0.0203
Proteobacteria	Tropicimonas	OTU2903	0.0068	0.0103	Proteobacteria	unclassified	OTU2727	0.006	0.0112
Proteobacteria	Stenotrophomonas	OTU835	0.0066	0.0153	Cyanobacteria	unclassified	OTU627	0.0049	0.01
Proteobacteria	Rhodobacter	OTU2775	0.0058	0.0111	Verrucomicrobia	unclassified	OTU5635	0.0049	0.0057
Fusobacteria	Cetobacterium	OTU4242	0.0053	0.0113	Proteobacteria	Vibrio	OTU688	0.0045	0.0074
Chloroflexi	unclassified	OTU4035	0.0051	0.0082	Bacteroidetes	Robiginitalea	OTU2113	0.0042	0.007
Verrucomicrobia	unclassified	OTU5635	0.0048	0.0079	Proteobacteria	Tropicimonas	OTU2903	0.0041	0.0068
Proteobacteria	unclassified	OTU2865	0.0046	0.0059	Proteobacteria	Anderseniella	OTU1778	0.0038	0.0048
Actinobacteria	Rhodococcus	OTU2827	0.0039	0.0084	Proteobacteria	unclassified	OTU1680	0.0038	0.0048
Proteobacteria	Pseudomonas	OTU2874	0.0038	0.009	Proteobacteria	Stenotrophomonas	OTU835	0.0037	0.0055
Cyanobacteria	unclassified	OTU5907	0.0036	0.0087	Cyanobacteria	unclassified	OTU1227	0.0037	0.0062
Actinobacteria	Ilumatobacter	OTU5761	0.0034	0.0063	Cyanobacteria	unclassified	OTU911	0.0033	0.0046
Proteobacteria	Shewanella	OTU5112	0.0032	0.0073	Cyanobacteria	Synechococcus	OTU506	0.0032	0.0048
Proteobacteria	unclassified	OTU1680	0.0031	0.0065	Cyanobacteria	unclassified	OTU2864	0.003	0.0088
Cyanobacteria	unclassified	OTU2958	0.0031	0.0068	Fusobacteria	Cetobacterium	OTU4242	0.003	0.0067
Proteobacteria	Pseudomonas	OTU5962	0.0029	0.0058	Chloroflexi	unclassified	OTU374	0.0029	0.0033
Cyanobacteria	unclassified	OTU1227	0.0026	0.0064	Proteobacteria	Aeromonas	OTU5959	0.0028	0.0086
Proteobacteria	unclassified	OTU5178	0.0025	0.0052	Saccharibacteria	unclassified	OTU654	0.0028	0.0036
Cyanobacteria	unclassified	OTU911	0.0015	0.0027	Saccharibacteria	unclassified	OTU664	0.0026	0.0037
Proteobacteria	Anderseniella	OTU1778	0.0015	0.0022	Proteobacteria	Vibrio	OTU815	0.0025	0.0049
Proteobacteria	Gemmobacter	OTU2450	0.0012	0.0039	Actinobacteria	unclassified	OTU1751	0.0024	0.0034
Actinobacteria	unclassified	OTU1751	0.0011	0.0017	Proteobacteria	Rhodobacter	OTU1810	0.0023	0.0054
Actinobacteria	unclassified	OTU1423	0.001	0.0012	Proteobacteria	unclassified	OTU2949	0.0023	0.0048
Cyanobacteria	unclassified	OTU627	0.0009	0.0021	Actinobacteria	unclassified	OTU1423	0.0022	0.0031
Proteobacteria	Desulfobacterium	OTU2926	0.0008	0.0012	Proteobacteria	unclassified	OTU1808	0.0021	0.0034
Cyanobacteria	unclassified	OTU2864	0.0005	0.0009	Saccharibacteria	unclassified	OTU2878	0.0021	0.0028
			Total: 56.76%		Proteobacteria	Rhodobacter	OTU2735	0.002	0.0042
					Proteobacteria	unclassified	OTU1784	0.002	0.0033
					Actinobacteria	Ilumatobacter	OTU5761	0.0019	0.0024
					Chloroflexi	unclassified	OTU624	0.0018	0.0029
					Saccharibacteria	unclassified	OTU2880	0.0018	0.0025
					Proteobacteria	unclassified	OTU806	0.0017	0.0025
					Proteobacteria	Defluviimonas	OTU1771	0.0017	0.0031
					Cyanobacteria	unclassified	OTU2958	0.0017	0.0048
					Proteobacteria	unclassified	OTU595	0.0016	0.0022
					Actinobacteria	Rhodococcus	OTU2827	0.0015	0.0022
					Proteobacteria	Defluviimonas	OTU2828	0.0014	0.0023
					Proteobacteria	unclassified	OTU814	0.0014	0.002
					Actinobacteria	Ilumatobacter	OTU999	0.0012	0.0015
					Proteobacteria	unclassified	OTU1143	0.0011	0.0017
					Actinobacteria	unclassified	OTU329	0.001	0.0017
					Planctomycetes	unclassified	OTU1195	0.0009	0.0019
					Proteobacteria	unclassified	OTU1149	0.0009	0.0013
					Bacteroidetes	Robiginitalea	OTU526	0.0009	0.0011
					Proteobacteria	unclassified	OTU2437	0.0007	0.001
					Actinobacteria	unclassified	OTU2335	0.0006	0.0005
					Actinobacteria	unclassified	OTU2849	0.0005	0.0006
					Proteobacteria	unclassified	OTU5421	0.0003	0.0004
								Total: 76.70%

## Sheet: Table S5
Network Indexes	LS (0< salinity ≤5‰)	HS (5< salinity <10‰)
Total nodes	53	77
Total links	461	629
R square of power-law	0.097	0.304
Average degree (avgK)	17.396	16.338
Negative co-occurrence	0.974	0.8935
Average clustering coefficient (avgCC)	0.585	0.549
Average path distance (GD)	1.706	1.949
Geodesic efficiency (E)	0.68	0.591
Harmonic geodesic distance (HD)	1.471	1.693
Maximal degree	42	49
Nodes with max degree	OTU1488; OTU1910; OTU1778	OTU64
Centralization of degree (CD)	0.492	0.441
Maximal betweenness	162.456	343.378
Nodes with max betweenness	OTU1778	OTU64
Centralization of betweenness (CB)	0.113	0.111
Maximal stress centrality	787	1505
Nodes with max stress centrality	OTU1778	OTU64
Centralization of stress centrality (CS)	0.468	0.44
Maximal eigenvector centrality	0.233	0.211
Nodes with max eigenvector centrality	OTU1488	OTU5965
Centralization of eigenvector centrality (CE)	0.118	0.125
Density (D)	0.335	0.215
Reciprocity	1	1
Transitivity (Trans)	0.547	0.585
Connectedness (Con)	0.855	0.875
Efficiency	0.622	0.765
Hierarchy	0	0
Lubness	1	1

## Sheet: Table S6
LS (0< salinity ≤5‰)
OTU	Phylum	Genus	node.degree	node.betw	node.stress	node.evcent	Clustering Coefficient
OTU1488	Proteobacteria	Sphingomonas	42	75.067	638	0.232	0.473
OTU1910	Cyanobacteria	unclassified	42	117.617	662	0.229	0.461
OTU1778	Proteobacteria	Anderseniella	42	162.456	787	0.221	0.418
OTU3231	Proteobacteria	Aeromonas	40	32.9	507	0.23	0.517
OTU3532	Proteobacteria	Acinetobacter	38	32.57	499	0.215	0.476
OTU506	Cyanobacteria	Synechococcus	38	32.11	494	0.215	0.477
OTU1838	Proteobacteria	Arenimonas	38	30.27	473	0.218	0.506
OTU595	Proteobacteria	unclassified	38	30.27	473	0.218	0.506
OTU2475	Proteobacteria	Acinetobacter	37	32.142	493	0.208	0.456
OTU2763	Proteobacteria	Roseomonas	37	29.858	463	0.212	0.493
OTU1827	Bacteroidetes	Flavobacterium	37	32.538	498	0.207	0.448
OTU3656	Fusobacteria	Cetobacterium	35	20.634	277	0.209	0.578
OTU876	Proteobacteria	Acinetobacter	34	29.337	460	0.187	0.402
OTU2789	Acidobacteria	unclassified	33	25.076	399	0.187	0.458
OTU1751	Actinobacteria	unclassified	15	47.406	442	0.118	0.752
OTU4057	Proteobacteria	Rhodobacter	15	0.809	18	0.122	0.857
OTU5952	Proteobacteria	unclassified	14	0.406	14	0.118	0.868
OTU5445	Proteobacteria	Enterobacter	14	0.406	14	0.118	0.868
OTU4610	Proteobacteria	Aeromonas	14	0.406	14	0.118	0.868
OTU4109	WS6	unclassified	14	11.406	355	0.11	0.725
OTU1067	Proteobacteria	Hydrogenophaga	14	0.406	14	0.118	0.868
OTU5526	Proteobacteria	unclassified	14	11.406	355	0.11	0.725
OTU2884	Bacteroidetes	Cloacibacterium	14	0.406	14	0.118	0.868
OTU1898	Proteobacteria	Desulfopila	14	0.406	14	0.118	0.868
OTU4716	Verrucomicrobia	unclassified	14	0.406	14	0.118	0.868
OTU5461	Proteobacteria	Desulfomicrobium	14	0.406	14	0.118	0.868
OTU4438	Cyanobacteria	unclassified	14	0.406	14	0.118	0.868
OTU2859	Proteobacteria	Candidatus Xenohaliotis	14	0.406	14	0.118	0.868
OTU1652	Proteobacteria	unclassified	14	11.406	355	0.11	0.725
OTU4788	Firmicutes	Streptococcus	14	0.406	14	0.118	0.868
OTU4724	Proteobacteria	unclassified	14	0.406	14	0.118	0.868
OTU2450	Proteobacteria	Gemmobacter	14	0.406	14	0.118	0.868
OTU2427	Proteobacteria	unclassified	14	11.406	355	0.11	0.725
OTU1866	Cyanobacteria	unclassified	14	0.406	14	0.118	0.868
OTU3893	Firmicutes	unclassified	13	0.406	14	0.109	0.846
OTU356	Cyanobacteria	Synechococcus	13	0.28	10	0.11	0.897
OTU3133	Bacteroidetes	unclassified	13	0.325	11	0.109	0.858
OTU803	Proteobacteria	unclassified	13	0.28	10	0.11	0.897
OTU236	Cyanobacteria	unclassified	13	0.345	12	0.109	0.871
OTU1770	Proteobacteria	Seohaeicola	12	0.38	13	0.1	0.833
OTU2876	Proteobacteria	Rhodobacter	12	0.162	6	0.099	0.939
OTU814	Proteobacteria	unclassified	4	47	135	0.026	0.5
OTU1653	Proteobacteria	unclassified	4	0.428	6	0.017	0
OTU2877	Actinobacteria	Iamia	3	0	0	0.026	1
OTU5958	Proteobacteria	unclassified	1	0	0	0.001	0
OTU2949	Proteobacteria	unclassified	1	0	0	< 0.001	0
OTU627	Cyanobacteria	unclassified	1	0	0	< 0.001	0
OTU4142	Proteobacteria	unclassified	1	0	0	0.008	0
OTU5762	Proteobacteria	Sulfurovum	1	0	0	0.004	0
OTU1216	Bacteroidetes	Flavobacterium	1	0	0	< 0.001	0
OTU1680	Proteobacteria	unclassified	1	0	0	< 0.001	0
OTU2935	Bacteroidetes	unclassified	1	0	0	0.008	0
OTU2867	Proteobacteria	Rubribacterium	1	0	0	0.009	0
HS (5< salinity <10‰)
OTU	Phylum	Genus	node.degree	node.betw	node.stress	node.evcent	Clustering Coefficient
OTU64	Proteobacteria	Vibrio	49	343.378	1505	0.208	0.402
OTU1807	Proteobacteria	Candidatus Thiobios	46	160.941	1202	0.201	0.418
OTU815	Proteobacteria	Vibrio	44	274.199	1095	0.206	0.503
OTU5965	Proteobacteria	Aeromonas	44	104.533	968	0.21	0.521
OTU1784	Proteobacteria	unclassified	42	83.234	832	0.201	0.524
OTU2865	Proteobacteria	unclassified	42	83.234	832	0.201	0.524
OTU828	Firmicutes	Jeotgalibacillus	41	43.169	657	0.207	0.591
OTU722	Cyanobacteria	Limnothrix	41	66.736	761	0.2	0.54
OTU2874	Proteobacteria	Pseudomonas	41	183.85	1145	0.172	0.367
OTU374	Chloroflexi	unclassified	39	105.392	685	0.199	0.607
OTU726	Saccharibacteria	unclassified	37	32.98	462	0.193	0.63
OTU2735	Proteobacteria	Rhodobacter	37	122.194	723	0.166	0.439
OTU1770	Proteobacteria	Seohaeicola	36	19.72	399	0.194	0.684
OTU2878	Saccharibacteria	unclassified	36	52.428	537	0.185	0.611
OTU2958	Cyanobacteria	unclassified	35	33.89	499	0.178	0.583
OTU5178	Proteobacteria	unclassified	35	42.689	534	0.177	0.568
OTU692	Proteobacteria	Psychrobacter	34	62.758	515	0.178	0.618
OTU1707	Proteobacteria	Aeromonas	34	35.21	481	0.175	0.59
OTU2846	Actinobacteria	unclassified	33	42.296	435	0.166	0.577
OTU5084	Bacteroidetes	Actibacter	21	151.85	1214	0.12	0.642
OTU356	Cyanobacteria	Synechococcus	21	12.273	85	0.13	0.795
OTU1195	Planctomycetes	unclassified	20	35.21	578	0.127	0.805
OTU1037	Planctomycetes	unclassified	20	35.21	578	0.127	0.805
OTU1199	Saccharibacteria	unclassified	20	55.47	631	0.121	0.726
OTU2880	Saccharibacteria	unclassified	19	0.71	23	0.126	0.894
OTU2827	Actinobacteria	Rhodococcus	19	0.71	23	0.126	0.894
OTU4812	Firmicutes	Chryseomicrobium	19	0.71	23	0.126	0.894
OTU836	Firmicutes	Exiguobacterium	19	24.654	140	0.121	0.807
OTU1143	Proteobacteria	unclassified	19	0.71	23	0.126	0.894
OTU595	Proteobacteria	unclassified	19	0.71	23	0.126	0.894
OTU802	Proteobacteria	unclassified	18	70.615	584	0.113	0.79
OTU5761	Actinobacteria	Ilumatobacter	18	0.71	23	0.12	0.882
OTU732	Proteobacteria	unclassified	18	0.71	23	0.12	0.882
OTU1930	Proteobacteria	unclassified	17	20.313	498	0.109	0.83
OTU2828	Proteobacteria	Defluviimonas	17	20.313	498	0.109	0.83
OTU760	Proteobacteria	Desulforhopalus	17	20.313	498	0.109	0.83
OTU5958	Proteobacteria	unclassified	16	0.517	17	0.108	0.9
OTU2870	Proteobacteria	Rubellimicrobium	15	1.908	24	0.095	0.857
OTU1810	Proteobacteria	Rhodobacter	15	6.278	58	0.091	0.8
OTU624	Chloroflexi	unclassified	11	36.069	366	0.055	0.472
OTU1751	Actinobacteria	unclassified	9	1.971	19	0.04	0.694
OTU1771	Proteobacteria	Defluviimonas	9	9.084	92	0.054	0.666
OTU2916	Chloroflexi	unclassified	8	3.338	29	0.042	0.642
OTU4035	Chloroflexi	unclassified	8	1.68	12	0.047	0.785
OTU1788	Bacteroidetes	Algoriphagus	8	0.432	9	0.038	0.785
OTU1933	Proteobacteria	unclassified	7	0.194	7	0.035	0.809
OTU1812	Proteobacteria	Porphyrobacter	7	7.407	172	0.037	0.619
OTU806	Proteobacteria	unclassified	6	8.424	45	0.017	0.4
OTU1808	Proteobacteria	unclassified	6	1.08	15	0.034	0.533
OTU1280	Proteobacteria	unclassified	5	2.963	35	0.026	0.4
OTU2864	Cyanobacteria	unclassified	4	0.087	3	0.026	0.5
OTU2775	Proteobacteria	Rhodobacter	4	0.25	1	0.02	0.833
OTU2949	Proteobacteria	unclassified	4	0.025	1	0.027	0.833
OTU2912	Cyanobacteria	unclassified	4	0.087	3	0.026	0.5
OTU2657	Proteobacteria	Candidatus Thiobios	4	0.676	6	0.012	0
OTU803	Proteobacteria	unclassified	4	1.298	27	0.009	0.666
OTU5962	Proteobacteria	Pseudomonas	4	0.437	3	0.021	0.833
OTU654	Saccharibacteria	unclassified	4	0.433	2	0.007	0.666
OTU5839	Saccharibacteria	unclassified	3	0.2	1	0.008	0.666
OTU506	Cyanobacteria	Synechococcus	3	0	0	0.017	1
OTU5959	Proteobacteria	Aeromonas	3	0	0	0.02	1
OTU834	Proteobacteria	Psychrobacter	2	0.062	1	0.01	0
OTU4242	Fusobacteria	Cetobacterium	2	0	0	0.013	1
OTU5173	Proteobacteria	Vibrio	2	1	1	< 0.001	0
OTU911	Cyanobacteria	unclassified	2	0.05	1	0.008	0
OTU4739	Proteobacteria	Vibrio	1	0	0	< 0.001	0
OTU5086	Proteobacteria	Vibrio	1	0	0	< 0.001	0
OTU1423	Actinobacteria	unclassified	1	0	0	0.004	0
OTU5762	Proteobacteria	Sulfurovum	1	0	0	0.003	0
OTU2113	Bacteroidetes	Robiginitalea	1	0	0	0.007	0
OTU1341	Proteobacteria	Vibrio	1	0	0	< 0.001	0
OTU5886	Proteobacteria	Shewanella	1	0	0	0.007	0
OTU5868	Cyanobacteria	Merismopedia	1	0	0	0.007	0
OTU664	Saccharibacteria	unclassified	1	0	0	0.007	0
OTU1680	Proteobacteria	unclassified	1	0	0	0.007	0
OTU69	Proteobacteria	Vibrio	1	0	0	< 0.001	0
OTU1778	Proteobacteria	Anderseniella	1	0	0	0.004	0
